# Supplementary material for: Iodide-Mediated Etching of Gold Nanostar for the Multicolor Visual Detection of Hydrogen Peroxide
Source: Biosensors (Basel). 2023 May 28;13(6):585. doi: 10.3390/bios13060585 (PMC10296679; doi:10.3390/bios13060585)
Supplement: Supplementary file 1 [file biosensors-13-00585-s001.zip]

Archive with 1 entries (1 files):
- biosensors-2389680-supplementary.pdf
